# Supplementary material for: Correlation and regression analysis between residual gradation and uncorrected visual acuity one year after refractive surgery with LASIK, FS-LASIK, PRK, PRK Xtra techniques and the implantation of ICL® posterior chamber phakic lens in myopic correction
Source: PLoS One. 2020 Sep 11;15(9):e0238399. doi: 10.1371/journal.pone.0238399 (PMC7485817; doi:10.1371/journal.pone.0238399)
Supplement: S1 Data — (XLSX) [file pone.0238399.s001.xlsx]

## Sheet: Hoja1
Technique	Sex	Age	SE pre	SE pre (abs)	SE post (abs)	Sphere pre	Sphere pre (abs)	Sphere post	Sphere post (abs)	Cylinder pre	Cylinder pre (abs)	Cylinder post	Cylinder post (abs)	UDVA pre	UDVA post	CDVA pre
1	H	41	-4.625	4.625	0.25	-4.25	4.25	-0.25	0.25	-0.75	0.75	0	0	1.30103	-0.08	-0.0791812		technique
1	H	41	-4.125	4.125	0	-3.75	3.75	0	0	-0.75	0.75	0	0	1.30103	-0.08	-0.0791812		1=FS-LASIK
1	M	35	-5.625	5.625	0.38	-5.5	5.5	-0.25	0.25	-0.25	0.25	-0.25	0.25	1.30103	0	0		2=LASIK
1	M	35	-5.875	5.875	0.25	-5.5	5.5	0	0	-0.75	0.75	-0.5	0.5	1.30103	0	0		3=PRK
1	M	29	-5.5	5.5	0.38	-5	5	0	0	-1	1	-0.75	0.75	1.30103	0.05	-0.0791812		4=PRK xtra
1	M	29	-4.25	4.25	0.38	-3.75	3.75	0	0	-1	1	-0.75	0.75	1.30103	0.05	0		5=ICL
1	H	42	-4.625	4.625	0.38	-3.5	3.5	0	0	-2.25	2.25	-0.75	0.75	1.30103	0	0
1	H	42	-4	4	0.5	-3	3	0	0	-2	2	-1	1	1.30103	0.1	0		Sex
1	M	30	-2.75	2.75	0.25	-2.75	2.75	0	0	0	0	-0.5	0.5	1	0	0		H=Men
1	M	30	-3.25	3.25	0.5	-3.25	3.25	-0.25	0.25	0	0	-0.5	0.5	1.30103	0.05	0		M=Woman
1	M	25	-3	3	0.13	-2.75	2.75	0	0	-0.5	0.5	-0.25	0.25	1.30103	-0.08	0
1	M	25	-3.5	3.5	0	-3.25	3.25	0	0	-0.5	0.5	0	0	1.30103	-0.08	0
1	H	27	-6.5	6.5	0	-6.5	6.5	0	0	0	0	0	0	1.30103	-0.08	0
1	H	27	-6.625	6.625	0	-6.25	6.25	0	0	-0.75	0.75	0	0	1.30103	-0.08	0
1	M	36	-6.5	6.5	0	-6.25	6.25	0	0	-0.5	0.5	0	0	1.30103	0	-0.0791812
1	M	36	-7.25	7.25	0.13	-7	7	0	0	-0.5	0.5	-0.25	0.25	1.30103	0	-0.0791812
1	M	36	-4.625	4.625	0	-4.25	4.25	0	0	-0.75	0.75	0	0	1.30103	-0.08	-0.0791812
1	M	36	-3.125	3.125	0.25	-2.75	2.75	0	0	-0.75	0.75	-0.5	0.5	1.30103	0	-0.0791812
1	H	21	-2	2	0.13	-1.75	1.75	0	0	-0.5	0.5	-0.25	0.25	1	-0.08	-0.0791812
1	H	21	-2.25	2.25	0.13	-2	2	0	0	-0.5	0.5	-0.25	0.25	1	-0.08	-0.0791812
1	M	29	-4	4	0.25	-3.75	3.75	0	0	-0.5	0.5	-0.5	0.5	1.30103	-0.08	-0.0791812
1	M	29	-2.25	2.25	0.25	-2	2	-0.25	0.25	-0.5	0.5	0	0	1	-0.08	-0.0791812
1	H	25	-4.375	4.375	0	-4.25	4.25	0	0	-0.25	0.25	0	0	1.30103	-0.18	-0.0791812
1	H	25	-4.25	4.25	0	-4.25	4.25	0	0	0	0	0	0	1.30103	-0.08	-0.0791812
1	H	24	-3.5	3.5	0	-2.75	2.75	0	0	-1.5	1.5	0	0	1.30103	-0.08	0
1	H	24	-3.125	3.125	0.25	-2	2	0	0	-2.25	2.25	-0.5	0.5	1.30103	0	0
1	M	36	-3.5	3.5	0	-3	3	0	0	-1	1	0	0	1.30103	-0.08	0
1	M	36	-3.125	3.125	0	-2.25	2.25	0	0	-1.75	1.75	0	0	1.30103	0	0
1	M	25	-3.375	3.375	0	-3.25	3.25	0	0	-0.25	0.25	0	0	1.30103	-0.08	0
1	M	25	-2	2	0	-1.75	1.75	0	0	-0.5	0.5	0	0	0.69897	-0.08	0
1	M	35	-2.125	2.125	0.25	-1	1	0	0	-2.25	2.25	-0.5	0.5	0.69897	0	0
1	M	35	-2.75	2.75	0.25	-2.5	2.5	0	0	-0.5	0.5	-0.5	0.5	1	0	0
1	H	38	-4.25	4.25	0.25	-3.5	3.5	0	0	-1.5	1.5	-0.5	0.5	1.30103	-0.08	0
1	H	38	-3.875	3.875	0.25	-3.25	3.25	0	0	-1.25	1.25	-0.5	0.5	1.30103	-0.08	0
1	M	28	-5.375	5.375	0.13	-5	5	0	0	-0.75	0.75	-0.25	0.25	1.30103	0	0
1	M	28	-5.25	5.25	0	-5	5	0	0	-0.5	0.5	0	0	1.30103	0	0
1	M	42	-5.625	5.625	0	-5.25	5.25	0	0	-0.75	0.75	0	0	1.30103	-0.08	0
1	M	42	-5.5	5.5	0.25	-5.25	5.25	0	0	-0.5	0.5	-0.5	0.5	1.30103	0	0
1	M	24	-4.5	4.5	0	-4.5	4.5	0.25	0.25	0	0	-0.5	0.5	1.30103	0	0
1	M	24	-5.25	5.25	0.13	-5	5	0	0	-0.5	0.5	-0.25	0.25	1.30103	0	0
1	M	31	-5.25	5.25	0.13	-5	5	0	0	-0.5	0.5	-0.25	0.25	1.30103	0	0
1	M	31	-5	5	0.13	-4.75	4.75	0	0	-0.5	0.5	-0.25	0.25	1.30103	-0.08	0
1	M	38	-7.375	7.375	0.25	-7.25	7.25	0	0	-0.25	0.25	-0.5	0.5	1.30103	0.1	-0.0791812
1	M	38	-6.75	6.75	0.13	-6.5	6.5	0.5	0.5	-0.5	0.5	-0.75	0.75	1.30103	0.1	-0.0791812
1	M	24	-4.125	4.125	0	-4	4	0	0	-0.25	0.25	0	0	1.30103	-0.08	-0.0791812
1	M	24	-4.75	4.75	0.13	-4.5	4.5	0	0	-0.5	0.5	-0.25	0.25	1.30103	-0.08	-0.0791812
1	M	39	-1	1	0	0	0	0	0	-2	2	0	0	0.30103	0	0
1	M	39	-1.375	1.375	0	-0.25	0.25	0	0	-2.25	2.25	0	0	0.39794	0	0
1	M	40	-6.5	6.5	0	-5.25	5.25	0	0	-2.5	2.5	0	0	1.30103	-0.08	-0.0791812
1	M	40	-6	6	0	-5.5	5.5	0	0	-1	1	0	0	1.30103	-0.08	-0.0791812
1	m	41	-7.75	7.75	0.25	-7	7	0	0	-1.5	1.5	-0.5	0.5	1.30103	0	0
1	M	41	-7.875	7.875	0.38	-7	7	0	0	-1.75	1.75	-0.75	0.75	1.30103	0.1	0.09691
1	M	27	-3.875	3.875	0.25	-3.75	3.75	0.5	0.5	-0.25	0.25	-0.5	0.5	1.30103	-0.08	-0.0791812
1	M	27	-4.125	4.125	0.13	-4	4	0	0	-0.25	0.25	-0.25	0.25	1.30103	-0.08	-0.0791812
1	M	26	-5	5	0	-5	5	0	0	0	0	0	0	1.30103	-0.08	-0.0791812
1	M	26	-4.75	4.75	0.25	-4.5	4.5	0	0	-0.5	0.5	-0.5	0.5	1.30103	-0.08	-0.0791812
1	H	28	-5.25	5.25	0.5	-5	5	-0.25	0.25	-0.5	0.5	-0.5	0.5	1.30103	0	-0.0791812
1	H	28	-6	6	0.25	-5.75	5.75	0	0	-0.5	0.5	-0.5	0.5	1.30103	0	-0.0791812
1	M	25	-2	2	0.25	-2	2	0	0	0	0	-0.5	0.5	0.69897	0.05	0
1	M	25	-2.25	2.25	0.5	-2.25	2.25	-0.25	0.25	0	0	-0.5	0.5	1	0.1	0
1	M	30	-1.875	1.875	0.25	-1.5	1.5	0	0	-0.75	0.75	-0.5	0.5	0.823909	0	-0.0791812
1	M	30	-1.75	1.75	0	-1.5	1.5	0	0	-0.5	0.5	0	0	0.823909	-0.08	-0.0791812
1	M	29	-4.375	4.375	0	-4	4	0	0	-0.75	0.75	0	0	1.30103	-0.08	0
1	M	29	-3.625	3.625	0	-3.25	3.25	0	0	-0.75	0.75	0	0	1.30103	-0.08	0
1	H	26	-5.5	5.5	0.5	-5	5	-0.25	0.25	-1	1	-0.5	0.5	1.30103	0.1	0
1	H	26	-5.75	5.75	0.38	-5	5	0	0	-1.5	1.5	-0.75	0.75	1.30103	0.1	0
1	H	30	-6.125	6.125	0	-5.75	5.75	0	0	-0.75	0.75	0	0	1.30103	-0.08	-0.0791812
1	H	30	-7.625	7.625	0.25	-7	7	0	0	-1.25	1.25	-0.5	0.5	1.30103	0	-0.0791812
1	M	27	-2.25	2.25	0.38	-2	2	0	0	-0.5	0.5	-0.75	0.75	1	0.1	-0.0791812
1	M	27	-2	2	0.25	-1.75	1.75	0	0	-0.5	0.5	-0.5	0.5	1	0	-0.0791812
1	H	32	-2.875	2.875	0.13	-2.75	2.75	0	0	-0.25	0.25	-0.25	0.25	1.30103	-0.08	-0.0791812
1	H	32	-2.875	2.875	0.13	-2.75	2.75	0	0	-0.25	0.25	-0.25	0.25	1.30103	-0.08	-0.0791812
1	M	42	-2.25	2.25	0.13	-1.75	1.75	0	0	-1	1	-0.25	0.25	1	0	-0.0791812
1	M	42	-2.875	2.875	0.25	-2.25	2.25	0	0	-1.25	1.25	-0.5	0.5	1.30103	0.05	-0.0791812
1	M	25	-4.625	4.625	0.13	-4.25	4.25	0	0	-0.75	0.75	-0.25	0.25	1.30103	-0.08	-0.0791812
1	M	25	-4.125	4.125	0.13	-3.5	3.5	0	0	-1.25	1.25	-0.25	0.25	1.30103	-0.08	-0.0791812
1	H	22	-1.75	1.75	0	-1.5	1.5	0	0	-0.5	0.5	0	0	1	-0.08	-0.0791812
1	H	22	-1.75	1.75	0	-1.5	1.5	0	0	-0.5	0.5	0	0	1	-0.08	-0.0791812
1	H	33	-4	4	0.13	-3.75	3.75	0	0	-0.5	0.5	-0.25	0.25	1.30103	-0.08	-0.0791812
1	H	33	-4.5	4.5	0.25	-4.25	4.25	0	0	-0.5	0.5	-0.5	0.5	1.30103	-0.08	0
1	M	37	-2.375	2.375	1	-1.5	1.5	-0.75	0.75	-1.75	1.75	-0.5	0.5	0.69897	0.15	0.0457575
1	M	37	-3.25	3.25	0.5	-2.25	2.25	-0.25	0.25	-2	2	-0.5	0.5	0.823909	0.1	0.0457575
1	M	33	-5.25	5.25	0.25	-5	5	0	0	-0.5	0.5	-0.5	0.5	1.30103	0.05	0
1	M	33	-5.5	5.5	0.25	-5.25	5.25	0	0	-0.5	0.5	-0.5	0.5	1.30103	0	0
1	H	36	-3.875	3.875	0.13	-3.5	3.5	0	0	-0.75	0.75	-0.25	0.25	1.30103	0	-0.0791812
1	H	36	-4.125	4.125	0.5	-3.75	3.75	-0.5	0.5	-0.75	0.75	0	0	1.30103	0.15	-0.0791812
1	H	32	-3.5	3.5	0.25	-3.25	3.25	0	0	-0.5	0.5	-0.5	0.5	1.30103	0	-0.0791812
1	H	32	-3.5	3.5	0.25	-3	3	0	0	-1	1	-0.5	0.5	1.30103	0	-0.0791812
1	M	25	-5.5	5.5	0.25	-5.25	5.25	0	0	-0.5	0.5	-0.5	0.5	1.30103	0	-0.0791812
1	M	25	-5.25	5.25	0.13	-5	5	0	0	-0.5	0.5	-0.25	0.25	1.30103	-0.08	-0.0791812
1	M	22	-3.125	3.125	0.25	-3	3	-0.25	0.25	-0.25	0.25	0	0	1.30103	0.05	0
1	M	22	-3.875	3.875	0	-3.75	3.75	0	0	-0.25	0.25	0	0	1.30103	0	0
1	M	33	-5.5	5.5	1	-5.25	5.25	-1	1	-0.5	0.5	0	0	1.30103	0.22	0
1	M	33	-4.875	4.875	0.5	-4.75	4.75	-0.25	0.25	-0.25	0.25	-0.5	0.5	1.30103	0.15	0
1	M	35	-4.625	4.625	0.5	-4.25	4.25	-0.25	0.25	-0.75	0.75	-0.5	0.5	1.30103	0.05	-0.0791812
1	M	35	-4.75	4.75	0.75	-4.5	4.5	-0.5	0.5	-0.5	0.5	-0.5	0.5	1.30103	0.22	0
1	H	31	-1.625	1.625	0	-1	1	0	0	-1.25	1.25	0	0	0.522879	-0.08	-0.0791812
1	H	31	-1.625	1.625	0.13	-0.75	0.75	0	0	-1.75	1.75	-0.25	0.25	0.522879	-0.08	0
1	H	35	-3.75	3.75	0.13	-3.25	3.25	0	0	-1	1	-0.25	0.25	1.30103	0	0
1	H	35	-2.25	2.25	0.38	-2	2	-0.25	0.25	-0.5	0.5	-0.25	0.25	1.30103	0	0
1	H	29	-2.75	2.75	0.25	-2.5	2.5	0	0	-0.5	0.5	-0.5	0.5	0.69897	0	0
1	H	29	-2.75	2.75	0.25	-2.5	2.5	0	0	-0.5	0.5	-0.5	0.5	1	0	0
1	M	31	-6.25	6.25	0.13	-5.5	5.5	0.25	0.25	-1.5	1.5	-0.25	0.25	1.30103	0	0
1	M	31	-6.25	6.25	0.38	-5.75	5.75	0	0	-1	1	-0.75	0.75	1.30103	0.05	0
1	M	35	-2.125	2.125	0	-2	2	0	0	-0.25	0.25	0	0	1	-0.08	0
1	M	35	-1.875	1.875	0	-1.75	1.75	0	0	-0.25	0.25	0	0	1	-0.08	-0.0791812
1	M	42	-7.375	7.375	0	-7.25	7.25	0	0	-0.25	0.25	0	0	1.30103	-0.08	-0.0791812
1	M	42	-6.375	6.375	0	-6	6	0	0	-0.75	0.75	0	0	1.30103	-0.08	-0.0791812
1	H	27	-2.375	2.375	0	-2.25	2.25	0	0	-0.25	0.25	0	0	1	-0.08	-0.0791812
1	H	27	-2.25	2.25	0	-2.25	2.25	0	0	0	0	0	0	1	-0.08	-0.0791812
1	H	36	-2.125	2.125	0	-1.75	1.75	0	0	-0.75	0.75	0	0	0.69897	-0.08	0
1	H	36	-2.625	2.625	0.13	-2.25	2.25	0	0	-0.75	0.75	-0.25	0.25	1	-0.08	0
1	H	20	-6.5	6.5	0	-6.25	6.25	0	0	-0.5	0.5	0	0	1.30103	-0.08	0
1	H	20	-6.5	6.5	0	-6.5	6.5	0	0	0	0	0	0	1.30103	-0.08	0
1	M	26	-1.5	1.5	0.13	-1.25	1.25	0	0	-0.5	0.5	-0.25	0.25	0.522879	-0.08	-0.0791812
1	M	26	-2	2	0.13	-2	2	0.25	0.25	0	0	-0.25	0.25	0.522879	-0.08	-0.0791812
1	H	24	-4	4	0.13	-4	4	0	0	0	0	-0.25	0.25	1.30103	-0.08	-0.0791812
1	H	24	-4.125	4.125	0.38	-4	4	0	0	-0.25	0.25	-0.75	0.75	1.30103	0.05	-0.0791812
1	H	40	-2.375	2.375	0.13	-2	2	0	0	-0.75	0.75	-0.25	0.25	1	0	-0.0791812
1	H	40	-3.25	3.25	0.75	-1.5	1.5	-0.5	0.5	-3.5	3.5	-0.5	0.5	1.30103	0.3	0.0457575
1	H	36	-4.625	4.625	0.13	-4	4	0	0	-1.25	1.25	-0.25	0.25	1.30103	-0.08	-0.0791812
1	H	36	-4.25	4.25	0.25	-3.75	3.75	0	0	-1	1	-0.5	0.5	1.30103	0	-0.0791812
1	H	35	-1.375	1.375	0.25	-0.25	0.25	0	0	-2.25	2.25	-0.5	0.5	0.69897	0	0
1	H	35	-1.75	1.75	0.13	0	0	0	0	-3.5	3.5	-0.25	0.25	0.69897	0	0
1	M	28	-4.5	4.5	0	-4	4	0	0	-1	1	0	0	1.30103	-0.08	-0.0791812
1	M	28	-2.5	2.5	0	-2	2	0	0	-1	1	0	0	0.522879	-0.08	-0.0791812
1	M	29	-6.25	6.25	0.13	-6	6	0.25	0.25	-0.5	0.5	-0.25	0.25	1.30103	-0.08	0
1	M	29	-6.25	6.25	0.25	-6	6	0	0	-0.5	0.5	-0.5	0.5	1.30103	0.05	0
1	M	39	-6.875	6.875	0.38	-6.75	6.75	0	0	-0.25	0.25	-0.75	0.75	1.30103	0.05	-0.0791812
1	M	39	-7	7	0.25	-6.75	6.75	0	0	-0.5	0.5	-0.5	0.5	1.30103	0	-0.0791812
1	M	35	-4.625	4.625	0.13	-4.25	4.25	0	0	-0.75	0.75	-0.25	0.25	1.30103	-0.08	-0.0791812
1	M	35	-4.5	4.5	0	-4.25	4.25	0	0	-0.5	0.5	0	0	1.30103	-0.08	-0.0791812
1	M	31	-4.625	4.625	0.13	-4.25	4.25	0	0	-0.75	0.75	-0.25	0.25	1.30103	0	0
1	M	31	-5.125	5.125	0.5	-5	5	-0.25	0.25	-0.25	0.25	-0.5	0.5	1.30103	0.05	0
1	H	42	-3.125	3.125	0.13	-2	2	0	0	-2.25	2.25	-0.25	0.25	1	-0.08	0
1	H	42	-4.875	4.875	0	-4	4	0	0	-1.75	1.75	0	0	1.30103	-0.08	0
1	M	26	-3	3	0	-2.75	2.75	0	0	-0.5	0.5	0	0	1.30103	0	-0.0791812
1	M	26	-4.25	4.25	0.5	-4	4	-0.5	0.5	-0.5	0.5	0	0	1.30103	0.1	-0.0791812
1	H	24	-4.5	4.5	0.13	-4.5	4.5	0.25	0.25	0	0	-0.25	0.25	1.30103	0	-0.0791812
1	H	24	-4.5	4.5	0.13	-4.5	4.5	0.25	0.25	0	0	-0.25	0.25	1.30103	0.05	0
1	M	35	-4.25	4.25	0.25	-4	4	0.5	0.5	-0.5	0.5	-0.5	0.5	1.30103	-0.08	-0.0791812
1	M	35	-4.5	4.5	0.13	-4.5	4.5	0.25	0.25	0	0	-0.25	0.25	1.30103	-0.08	-0.0791812
1	M	37	-4.875	4.875	0	-4.5	4.5	0	0	-0.75	0.75	0	0	1.30103	-0.08	-0.0791812
1	M	37	-4.75	4.75	0.25	-4.5	4.5	0	0	-0.5	0.5	-0.5	0.5	1.30103	0	-0.0791812
1	M	41	-3.75	3.75	0	-3.25	3.25	0	0	-1	1	0	0	1.30103	-0.08	-0.0791812
1	M	41	-3.75	3.75	0.25	-3.5	3.5	0.5	0.5	-0.5	0.5	-0.5	0.5	1.30103	0	-0.0791812
1	H	24	-1.75	1.75	0	-1.75	1.75	0	0	0	0	0	0	0.69897	-0.08	-0.0791812
1	H	24	-2	2	0.25	-1.75	1.75	0	0	-0.5	0.5	-0.5	0.5	0.69897	0	0
1	M	37	-3.375	3.375	0	-3	3	0	0	-0.75	0.75	0	0	1.30103	-0.08	-0.0791812
1	M	37	-3.125	3.125	0	-2.75	2.75	0	0	-0.75	0.75	0	0	1.30103	-0.08	-0.0791812
1	H	36	-3.875	3.875	0	-3.5	3.5	0	0	-0.75	0.75	0	0	1.30103	-0.08	0
1	H	36	-4.125	4.125	0.13	-3.5	3.5	0.5	0.5	-1.25	1.25	-0.75	0.75	1.30103	0.05	0
1	M	34	-3.5	3.5	0	-3.5	3.5	0	0	0	0	0	0	1.30103	-0.08	0
1	M	34	-2.625	2.625	0	-2.25	2.25	0.25	0.25	-0.75	0.75	-0.5	0.5	1	-0.08	0
1	H	30	-3.5	3.5	0.25	-2.75	2.75	0	0	-1.5	1.5	-0.5	0.5	1.30103	0.1	0
1	H	30	-4	4	0.25	-3	3	0.25	0.25	-2	2	-1	1	1.30103	0.15	0
1	H	23	-4.625	4.625	0.25	-4.25	4.25	0	0	-0.75	0.75	-0.5	0.5	1.30103	0	0
1	H	23	-5.125	5.125	0.25	-5	5	0.5	0.5	-0.25	0.25	-0.5	0.5	1.30103	0	-0.0791812
1	M	34	-1.625	1.625	0.25	-1.5	1.5	-0.25	0.25	-0.25	0.25	0	0	0.69897	0	-0.0791812
1	M	34	-1.75	1.75	0.13	-1.75	1.75	0	0	0	0	-0.25	0.25	0.69897	0	-0.0791812
1	M	25	-3.375	3.375	0.25	-3.25	3.25	0	0	-0.25	0.25	-0.5	0.5	1.30103	0.05	-0.0791812
1	M	25	-4.25	4.25	0.25	-4	4	-0.25	0.25	-0.5	0.5	0	0	1.30103	0	-0.0791812
1	M	32	-5.625	5.625	0.5	-5.5	5.5	-0.25	0.25	-0.25	0.25	-0.5	0.5	1.30103	0.1	0.09691
1	M	32	-6.875	6.875	0	-6.5	6.5	0	0	-0.75	0.75	0	0	1.30103	-0.08	0
1	H	41	-3.5	3.5	0.25	-3.5	3.5	0.5	0.5	0	0	-0.5	0.5	1.30103	0	-0.0791812
1	H	41	-4	4	0.13	-3.75	3.75	0	0	-0.5	0.5	-0.25	0.25	1.30103	0	-0.0791812
1	H	25	-1.25	1.25	0.25	-1	1	-0.25	0.25	-0.5	0.5	0	0	0.522879	-0.08	0
1	H	25	-0.75	0.75	0.13	-0.5	0.5	0	0	-0.5	0.5	-0.25	0.25	0.30103	-0.08	0
1	M	35	-2.125	2.125	0.25	-1.5	1.5	0	0	-1.25	1.25	-0.5	0.5	0.69897	0	-0.0791812
1	M	35	-2.625	2.625	0	-2.25	2.25	0	0	-0.75	0.75	0	0	1	-0.08	-0.0791812
1	M	40	-2.5	2.5	0.25	-2.25	2.25	0	0	-0.5	0.5	-0.5	0.5	1	0	0
1	M	40	-3	3	0.13	-3	3	0	0	0	0	-0.25	0.25	1	-0.08	0
1	M	33	-4.625	4.625	0.25	-4.25	4.25	0	0	-0.75	0.75	-0.5	0.5	1.30103	0	-0.0791812
1	M	33	-5.5	5.5	0	-5.5	5.5	0	0	0	0	0	0	1.30103	0	-0.0791812
1	M	37	-5.75	5.75	0	-5.5	5.5	0	0	-0.5	0.5	0	0	1.30103	-0.08	0
1	M	37	-5.625	5.625	0.13	-5.25	5.25	0	0	-0.75	0.75	-0.25	0.25	1.30103	-0.08	0
1	M	32	-7.25	7.25	1	-7.25	7.25	-0.75	0.75	0	0	-0.5	0.5	1.30103	0.4	0
1	M	32	-7.75	7.75	0	-7.75	7.75	0.5	0.5	0	0	-1	1	1.30103	0.1	0
1	H	36	-4.375	4.375	0.25	-3.5	3.5	0.5	0.5	-1.75	1.75	-0.5	0.5	1.30103	-0.08	0
1	H	36	-4.625	4.625	0.25	-2.75	2.75	0.5	0.5	-3.75	3.75	-0.5	0.5	1	-0.08	0.09691
1	M	28	-4.625	4.625	0	-4.25	4.25	0	0	-0.75	0.75	0	0	1.30103	-0.08	-0.0791812
1	M	28	-4.125	4.125	0	-3.75	3.75	0	0	-0.75	0.75	0	0	1.30103	-0.08	-0.0791812
1	H	38	-4.5	4.5	0.13	-4.5	4.5	0	0	0	0	-0.25	0.25	1.30103	-0.08	-0.0791812
1	H	38	-5	5	0.13	-4.75	4.75	0	0	-0.5	0.5	-0.25	0.25	1.30103	-0.08	-0.0791812
1	H	41	-5.75	5.75	0.5	-5.5	5.5	-0.25	0.25	-0.5	0.5	-0.5	0.5	1.30103	0.05	0
1	H	41	-5.75	5.75	0.13	-5.5	5.5	0	0	-0.5	0.5	-0.25	0.25	1.30103	-0.08	0
1	M	38	-3.75	3.75	0	-3.25	3.25	0	0	-1	1	0	0	1.30103	-0.08	0
1	M	38	-3.125	3.125	0	-2.5	2.5	0	0	-1.25	1.25	0	0	1	-0.08	0
1	M	40	-4.5	4.5	0.25	-4.5	4.5	0	0	0	0	-0.5	0.5	1.30103	-0.08	-0.0791812
1	M	40	-4	4	0	-3.75	3.75	0	0	-0.5	0.5	0	0	1.30103	-0.08	-0.0791812
1	M	32	-3.75	3.75	0.25	-3.25	3.25	0	0	-1	1	-0.5	0.5	1.30103	-0.08	-0.0791812
1	M	32	-3.75	3.75	0.25	-3.75	3.75	0	0	0	0	-0.5	0.5	1.30103	-0.08	-0.0791812
1	H	28	-1.125	1.125	0	-0.75	0.75	0	0	-0.75	0.75	0	0	0.39794	-0.08	0
1	H	28	-1.75	1.75	0	-1.75	1.75	0	0	0	0	0	0	1	-0.08	0
1	H	38	-2.5	2.5	0.5	-1	1	-0.5	0.5	-3	3	0	0	1	0.1	0.09691
1	H	38	-3.25	3.25	0.38	-3.25	3.25	0	0	0	0	-0.75	0.75	1.30103	0	-0.0791812
1	H	31	-3.5	3.5	0.25	-2.5	2.5	0	0	-2	2	-0.5	0.5	1.30103	-0.08	-0.0791812
1	H	31	-4.25	4.25	0.38	-3.25	3.25	0	0	-2	2	-0.75	0.75	1.30103	0.05	-0.0791812
1	H	37	-5.5	5.5	0.5	-4.75	4.75	0	0	-1.5	1.5	-1	1	1.30103	0	0
1	H	37	-5.25	5.25	0.5	-5	5	0	0	-0.5	0.5	-1	1	1.30103	0.1	0
1	M	32	-7.125	7.125	0.13	-6.75	6.75	0	0	-0.75	0.75	-0.25	0.25	1.30103	0	0
1	M	32	-6.5	6.5	0.13	-6.25	6.25	0	0	-0.5	0.5	-0.25	0.25	1.30103	-0.08	0
1	M	26	-2	2	0.25	-1.75	1.75	0	0	-0.5	0.5	-0.5	0.5	0.69897	0	-0.0791812
1	M	26	-2.5	2.5	0.5	-2.5	2.5	-0.25	0.25	0	0	-0.5	0.5	0.69897	0	-0.0791812
1	M	36	-3.625	3.625	0	-3.5	3.5	0.25	0.25	-0.25	0.25	-0.5	0.5	1.30103	0	0
1	M	36	-3.5	3.5	0.63	-3.25	3.25	-0.5	0.5	-0.5	0.5	-0.25	0.25	1	0.1	0
1	M	25	-3.625	3.625	0.5	-3.25	3.25	-0.25	0.25	-0.75	0.75	-0.5	0.5	1.30103	0.05	-0.0791812
1	M	25	-3.75	3.75	0.5	-3.5	3.5	-0.25	0.25	-0.5	0.5	-0.5	0.5	1.30103	0.05	-0.0791812
1	M	27	-7.125	7.125	0.25	-7	7	0	0	-0.25	0.25	-0.5	0.5	1.30103	0.05	0
1	M	27	-7.25	7.25	0.25	-7	7	0	0	-0.5	0.5	-0.5	0.5	1.30103	0.1	0
1	M	35	-4.125	4.125	0.25	-3.25	3.25	0	0	-1.75	1.75	-0.5	0.5	1.30103	0	-0.0791812
1	M	35	-3.375	3.375	0.38	-2.5	2.5	0	0	-1.75	1.75	-0.75	0.75	1.30103	0.15	-0.0791812
1	M	29	-4.375	4.375	0.13	-4	4	0	0	-0.75	0.75	-0.25	0.25	1.30103	-0.08	0
1	M	29	-3.875	3.875	0.13	-3.75	3.75	0	0	-0.25	0.25	-0.25	0.25	1.30103	0	-0.0791812
1	M	37	-2.5	2.5	0	-2.5	2.5	0	0	0	0	0	0	0.823909	0	-0.0791812
1	M	37	-3	3	0.13	-3	3	0.25	0.25	0	0	-0.25	0.25	1	-0.08	-0.0791812
2	M	28	-1.25	1.25	0	-1	1	0	0	-0.5	0.5	0	0	0.69897	-0.08	0
2	M	28	-1.25	1.25	0.13	-1.25	1.25	0	0	0	0	-0.25	0.25	0.69897	-0.08	0
2	H	24	-3.625	3.625	0	-2.75	2.75	0	0	-1.75	1.75	0	0	1.30103	-0.08	-0.0791812
2	H	24	-1	1	0.13	-0.5	0.5	0	0	-1	1	-0.25	0.25	0.39794	-0.08	-0.0791812
2	M	26	-4.125	4.125	0	-4	4	0	0	-0.25	0.25	0	0	1.30103	-0.08	0
2	M	26	-4.5	4.5	0	-4.25	4.25	0	0	-0.5	0.5	0	0	1.30103	-0.08	0
2	M	24	-2	2	0.13	-1.5	1.5	0	0	-1	1	-0.25	0.25	1	0	-0.0791812
2	M	24	-3	3	0.13	-2.5	2.5	0	0	-1	1	-0.25	0.25	1.30103	-0.08	-0.0791812
2	H	26	-4.25	4.25	0.13	-4	4	0	0	-0.5	0.5	-0.25	0.25	1.30103	-0.08	-0.0791812
2	H	26	-3.5	3.5	0	-3.25	3.25	0	0	-0.5	0.5	0	0	1	-0.08	-0.0791812
2	H	29	-3.375	3.375	0	-3	3	0	0	-0.75	0.75	0	0	1.30103	-0.08	0
2	H	29	-3.5	3.5	0.25	-2.75	2.75	0	0	-1.5	1.5	-0.5	0.5	1.30103	0	0
2	H	31	-5.125	5.125	0	-5	5	0.5	0.5	-0.25	0.25	-1	1	1.30103	0	-0.0791812
2	H	31	-5.5	5.5	0.25	-5	5	0.5	0.5	-1	1	-0.5	0.5	1.30103	0	-0.0791812
2	M	29	-3.125	3.125	0	-3	3	0	0	-0.25	0.25	0	0	1.30103	-0.08	-0.0791812
2	M	29	-3.25	3.25	0	-3	3	0	0	-0.5	0.5	0	0	1.30103	-0.08	-0.0791812
2	M	33	-3.75	3.75	0.25	-3.5	3.5	-0.25	0.25	-0.5	0.5	0	0	1.30103	0	-0.0791812
2	M	33	-4.875	4.875	0.25	-4.5	4.5	0	0	-0.75	0.75	-0.5	0.5	1.30103	0	-0.0791812
2	H	24	-3.125	3.125	0.25	-2.75	2.75	0	0	-0.75	0.75	-0.5	0.5	1.30103	-0.08	-0.0791812
2	H	24	-3.125	3.125	0.25	-2.5	2.5	0	0	-1.25	1.25	-0.5	0.5	1	-0.08	-0.0791812
2	H	27	-2.75	2.75	0.13	-2.75	2.75	0	0	0	0	-0.25	0.25	1.30103	-0.08	-0.0791812
2	H	27	-2.75	2.75	0	-2.75	2.75	0	0	0	0	0	0	1	-0.08	-0.0791812
2	H	24	-3.5	3.5	0.25	-3.5	3.5	-0.25	0.25	0	0	0	0	1.30103	-0.08	0
2	H	24	-2.125	2.125	0.13	-2	2	0	0	-0.25	0.25	-0.25	0.25	1	-0.08	0
2	H	28	-3.875	3.875	0.75	-3.5	3.5	-0.5	0.5	-0.75	0.75	-0.5	0.5	1	0.05	-0.0791812
2	H	28	-3.875	3.875	0.25	-3.5	3.5	0	0	-0.75	0.75	-0.5	0.5	1	0	-0.0791812
2	H	27	-5	5	0.25	-4.75	4.75	0	0	-0.5	0.5	-0.5	0.5	1.30103	0	0
2	H	27	-6.625	6.625	0	-6.25	6.25	0	0	-0.75	0.75	0	0	1.30103	-0.08	0
2	M	27	-5.625	5.625	0.38	-5.5	5.5	-0.25	0.25	-0.25	0.25	-0.25	0.25	1.30103	0.05	0
2	M	27	-4.875	4.875	0.13	-4.75	4.75	0.25	0.25	-0.25	0.25	-0.75	0.75	1.30103	0.05	0
2	M	23	-5.25	5.25	1.13	-4.5	4.5	-1	1	-1.5	1.5	-0.25	0.25	1.30103	0.22	0.0457575
2	M	23	-5.25	5.25	0.25	-4.75	4.75	-0.25	0.25	-1	1	0	0	1.30103	0.05	0
2	M	36	-2.5	2.5	0	-2.25	2.25	0.25	0.25	-0.5	0.5	-0.5	0.5	1.30103	0	0
2	M	36	-2.25	2.25	0.38	-2	2	0.75	0.75	-0.5	0.5	-0.75	0.75	0.823909	0	0
2	M	39	-2.5	2.5	0.25	-2	2	0	0	-1	1	-0.5	0.5	1.30103	-0.08	-0.0791812
2	M	39	-3.375	3.375	0	-3	3	0	0	-0.75	0.75	0	0	1.30103	-0.08	-0.0791812
2	M	34	-4.25	4.25	0.13	-4	4	0	0	-0.5	0.5	-0.25	0.25	1.30103	-0.08	-0.0791812
2	M	34	-4	4	0.13	-3.75	3.75	0	0	-0.5	0.5	-0.25	0.25	1.30103	-0.08	-0.0791812
2	H	29	-1.5	1.5	0.13	-0.5	0.5	0	0	-2	2	-0.25	0.25	0.522879	0	-0.0791812
2	H	29	-0.875	0.875	0.25	0	0	0	0	-1.75	1.75	-0.5	0.5	0.39794	0	-0.0791812
2	M	27	-5	5	0.13	-4.75	4.75	0.25	0.25	-0.5	0.5	-0.75	0.75	1.30103	0.05	0
2	M	27	-4.875	4.875	0.25	-4.5	4.5	0	0	-0.75	0.75	-0.5	0.5	1.30103	0	0
2	M	31	-4.25	4.25	0	-4	4	0.25	0.25	-0.5	0.5	-0.5	0.5	1.30103	-0.08	-0.0791812
2	M	31	-2.875	2.875	0	-2	2	0.25	0.25	-1.75	1.75	-0.5	0.5	1	0	-0.0791812
2	H	23	-3.375	3.375	0	-3.25	3.25	0	0	-0.25	0.25	0	0	1.30103	0	0
2	H	23	-3.125	3.125	0.5	-3	3	-0.5	0.5	-0.25	0.25	0	0	1.30103	0.05	0
2	H	23	-3.5	3.5	0.13	-3.5	3.5	0	0	0	0	-0.25	0.25	1.30103	-0.08	-0.0791812
2	H	23	-3.25	3.25	0	-3.25	3.25	0	0	0	0	0	0	1.30103	-0.08	-0.0791812
2	M	29	-2.375	2.375	0.13	-2	2	0	0	-0.75	0.75	-0.25	0.25	0.823909	-0.08	-0.0791812
2	M	29	-3.625	3.625	0.13	-3	3	0.5	0.5	-1.25	1.25	-0.75	0.75	1.30103	-0.08	-0.0791812
2	H	32	-3.125	3.125	0.25	-3	3	0	0	-0.25	0.25	-0.5	0.5	0.69897	0	-0.0791812
2	H	32	-4.75	4.75	0	-4.5	4.5	0	0	-0.5	0.5	0	0	1.30103	-0.08	-0.0791812
2	H	27	-3.75	3.75	0.25	-3.25	3.25	0	0	-1	1	-0.5	0.5	1.30103	0	0
2	H	27	-4.125	4.125	0.25	-4	4	0	0	-0.25	0.25	-0.5	0.5	1.30103	0	0
2	M	30	-4.875	4.875	0	-4.5	4.5	0	0	-0.75	0.75	0	0	1.30103	-0.08	0
2	M	30	-5.5	5.5	0.13	-5	5	0.25	0.25	-1	1	-0.75	0.75	1.30103	0.1	0
2	H	27	-4.25	4.25	0.5	-4.25	4.25	-0.25	0.25	0	0	-0.5	0.5	1.30103	0.1	-0.0791812
2	H	27	-4.75	4.75	0.25	-4.75	4.75	0	0	0	0	-0.5	0.5	1.30103	0.05	-0.0791812
2	M	42	-3.75	3.75	0.25	-2.25	2.25	0	0	-3	3	-0.5	0.5	1.30103	0.05	0
2	M	42	-3.625	3.625	0.13	-2	2	0	0	-3.25	3.25	-0.25	0.25	1	0	0
2	M	29	-4	4	0	-4	4	0	0	0	0	0	0	1.30103	-0.08	0
2	M	29	-3.875	3.875	0.25	-3.75	3.75	0	0	-0.25	0.25	-0.5	0.5	1.30103	0.05	0
2	H	34	-4.125	4.125	0	-3.75	3.75	0	0	-0.75	0.75	0	0	1.30103	0	-0.0791812
2	H	34	-4	4	0	-3.75	3.75	0	0	-0.5	0.5	0	0	1.30103	0	-0.0791812
2	M	26	-3	3	0	-2.5	2.5	0	0	-1	1	0	0	1	0	-0.0791812
2	M	26	-4	4	0	-3.75	3.75	0	0	-0.5	0.5	0	0	1.30103	-0.08	-0.0791812
2	M	28	-3.5	3.5	0.25	-3	3	0.5	0.5	-1	1	-0.5	0.5	1.30103	0	0.0457575
2	M	28	-4.25	4.25	0	-3.75	3.75	0.25	0.25	-1	1	-0.5	0.5	1.30103	0	0
2	H	35	-4.375	4.375	0.25	-3.5	3.5	0	0	-1.75	1.75	-0.5	0.5	1	0.05	-0.0791812
2	H	35	-4.625	4.625	0.13	-3.75	3.75	0	0	-1.75	1.75	-0.25	0.25	1	0	0
2	M	32	-2.875	2.875	0.25	-2.75	2.75	-0.25	0.25	-0.25	0.25	0	0	1	0	0
2	M	32	-2.875	2.875	0.13	-2.75	2.75	0	0	-0.25	0.25	-0.25	0.25	1	-0.08	0
2	M	33	-6	6	0.25	-5.75	5.75	0	0	-0.5	0.5	-0.5	0.5	1.30103	0	-0.0791812
2	M	33	-6.75	6.75	0.25	-6.5	6.5	0	0	-0.5	0.5	-0.5	0.5	1.30103	0.05	-0.0791812
2	M	31	-1	1	0.13	-0.5	0.5	0	0	-1	1	-0.25	0.25	0.522879	0	0
2	M	31	-1	1	0.13	-0.75	0.75	0	0	-0.5	0.5	-0.25	0.25	0.522879	0	0
2	M	36	-2.125	2.125	0.25	-1.75	1.75	-0.25	0.25	-0.75	0.75	0	0	1	0.1	-0.0791812
2	M	36	-2	2	0.13	-1.5	1.5	0	0	-1	1	-0.25	0.25	1	0	-0.0791812
2	M	23	-4	4	0	-4	4	0.25	0.25	0	0	-0.5	0.5	1.30103	0	-0.0791812
2	M	23	-4.5	4.5	0.25	-4.5	4.5	0.25	0.25	0	0	-1	1	1.30103	0	-0.0791812
2	M	27	-6.5	6.5	0.75	-5.75	5.75	-0.5	0.5	-1.5	1.5	-0.5	0.5	1.30103	0.15	0
2	M	27	-6.875	6.875	0.13	-6	6	0	0	-1.75	1.75	-0.25	0.25	1.30103	0	-0.0791812
2	M	35	-2.75	2.75	0	-2.5	2.5	0	0	-0.5	0.5	0	0	1.30103	0	-0.0791812
2	M	35	-3	3	0.25	-2.75	2.75	-0.25	0.25	-0.5	0.5	0	0	1.30103	0	-0.0791812
2	M	35	-4.875	4.875	0.25	-4.5	4.5	0	0	-0.75	0.75	-0.5	0.5	1.30103	0	0
2	M	35	-5	5	0.25	-4.75	4.75	0	0	-0.5	0.5	-0.5	0.5	1.30103	0	0
2	M	36	-4.25	4.25	0.25	-4.25	4.25	0	0	0	0	-0.5	0.5	1.30103	0.05	-0.0791812
2	M	36	-3.75	3.75	0.5	-3.75	3.75	-0.25	0.25	0	0	-0.5	0.5	1.30103	0.05	-0.0791812
2	M	40	-5.125	5.125	0.13	-5	5	0	0	-0.25	0.25	-0.25	0.25	1.30103	-0.08	0
2	M	40	-5.625	5.625	0.13	-5.5	5.5	0.25	0.25	-0.25	0.25	-0.75	0.75	1.30103	0	0
2	M	28	-3.75	3.75	0.25	-3.5	3.5	0	0	-0.5	0.5	-0.5	0.5	1.30103	0.05	-0.0791812
2	M	28	-3.5	3.5	0.25	-3.25	3.25	0	0	-0.5	0.5	-0.5	0.5	1.30103	0	-0.0791812
2	M	36	-3.25	3.25	0.25	-3.25	3.25	0	0	0	0	-0.5	0.5	1.30103	0	-0.0791812
2	M	36	-3.75	3.75	0.25	-3.75	3.75	0	0	0	0	-0.5	0.5	1.30103	0	-0.0791812
2	M	35	-2.375	2.375	0.25	-2	2	0	0	-0.75	0.75	-0.5	0.5	0.823909	0	0
2	M	35	-3.875	3.875	0.13	-3.75	3.75	0	0	-0.25	0.25	-0.25	0.25	1.30103	-0.08	0
2	M	37	-2.625	2.625	0.25	-2.5	2.5	-0.25	0.25	-0.25	0.25	0	0	1	0	-0.0791812
2	M	37	-4.125	4.125	0.25	-4	4	0.5	0.5	-0.25	0.25	-0.5	0.5	1.30103	0.05	-0.0791812
2	M	40	-6.125	6.125	0.38	-6	6	0	0	-0.25	0.25	-0.75	0.75	1.30103	0.05	0
2	M	40	-5.25	5.25	0.25	-5	5	0	0	-0.5	0.5	-0.5	0.5	1.30103	0	0
2	M	29	-3.75	3.75	0.5	-3.75	3.75	-0.25	0.25	0	0	-0.5	0.5	1.30103	0.1	0
2	M	29	-4.25	4.25	0.25	-4.25	4.25	0	0	0	0	-0.5	0.5	1.30103	0.1	0
2	H	24	-3.875	3.875	0.13	-3.75	3.75	0.25	0.25	-0.25	0.25	-0.25	0.25	1.30103	-0.08	0
2	H	24	-3.875	3.875	0.13	-3.75	3.75	0.25	0.25	-0.25	0.25	-0.25	0.25	1.30103	0	0
2	M	36	-4.25	4.25	0	-4.25	4.25	0	0	0	0	0	0	1	-0.08	-0.0791812
2	M	36	-3.25	3.25	0	-3.25	3.25	0	0	0	0	0	0	1	-0.08	-0.0791812
2	M	33	-1.75	1.75	0.25	-1.5	1.5	-0.25	0.25	-0.5	0.5	0	0	1	0	-0.0791812
2	M	33	-1.375	1.375	0.25	-1	1	0	0	-0.75	0.75	-0.5	0.5	0.69897	0	-0.0791812
2	M	23	-7.625	7.625	0.25	-7	7	0	0	-1.25	1.25	-0.5	0.5	1.30103	0	0
2	M	23	-7.625	7.625	0.5	-7	7	-0.25	0.25	-1.25	1.25	-0.5	0.5	1.30103	0.1	0
2	M	36	-2.5	2.5	0.13	-2.25	2.25	0	0	-0.5	0.5	-0.25	0.25	1	0	-0.0791812
2	M	36	-2.125	2.125	0.13	-2	2	0	0	-0.25	0.25	-0.25	0.25	1	0	-0.0791812
2	H	23	-2.875	2.875	0.25	-2.75	2.75	0	0	-0.25	0.25	-0.5	0.5	1.30103	0	-0.0791812
2	H	23	-3.25	3.25	0.13	-3	3	0	0	-0.5	0.5	-0.25	0.25	1.30103	-0.08	-0.0791812
3	H	35	-1.125	1.125	0	-1	1	0	0	-0.25	0.25	0	0	0.39794	-0.08	-0.0791812
3	H	35	-1.25	1.25	0.13	-1	1	0	0	-0.5	0.5	-0.25	0.25	0.30103	-0.08	-0.0791812
3	H	27	-2.375	2.375	0.13	-2	2	0	0	-0.75	0.75	-0.25	0.25	1	-0.08	-0.0791812
3	H	27	-2.375	2.375	0.13	-2	2	0.25	0.25	-0.75	0.75	-0.75	0.75	1	0	-0.0791812
3	H	22	-2	2	0	-2	2	0	0	0	0	0	0	1	-0.08	-0.0791812
3	H	22	-1.75	1.75	0.25	-1.75	1.75	-0.25	0.25	0	0	0	0	1	0	-0.0791812
3	H	29	-2.375	2.375	0.13	-2	2	0	0	-0.75	0.75	-0.25	0.25	0.823909	-0.08	-0.0791812
3	H	29	-2.625	2.625	0.13	-2.25	2.25	0	0	-0.75	0.75	-0.25	0.25	0.823909	-0.08	-0.0791812
3	H	35	-2.5	2.5	0.25	-2.25	2.25	0	0	-0.5	0.5	-0.5	0.5	0.823909	0.05	0
3	H	35	-1.25	1.25	0.25	-0.75	0.75	0	0	-1	1	-0.5	0.5	0.39794	0.05	-0.0791812
3	H	23	-2.5	2.5	0	-2.25	2.25	0.25	0.25	-0.5	0.5	-0.5	0.5	1.30103	-0.08	-0.0791812
3	H	23	-2.25	2.25	0.38	-1.5	1.5	0	0	-1.5	1.5	-0.75	0.75	1	0.05	-0.0791812
3	H	34	-1.875	1.875	0	-1.5	1.5	0	0	-0.75	0.75	0	0	1	0.05	0.0457575
3	H	34	-2.5	2.5	0	-2.25	2.25	0	0	-0.5	0.5	0	0	1	0.1	0.0457575
3	M	37	-2.875	2.875	0	-2.5	2.5	0	0	-0.75	0.75	0	0	1	-0.08	-0.0791812
3	M	37	-3	3	0	-2.5	2.5	0.25	0.25	-1	1	-0.5	0.5	1.30103	-0.08	-0.0791812
3	H	31	-1.125	1.125	0.25	-1	1	0	0	-0.25	0.25	-0.5	0.5	0.522879	0	-0.0791812
3	H	31	-1.75	1.75	0.25	-1.5	1.5	0	0	-0.5	0.5	-0.5	0.5	0.522879	0	-0.0791812
3	M	34	-1.5	1.5	0.13	-1.5	1.5	0	0	0	0	-0.25	0.25	0.69897	0	-0.0791812
3	M	34	-2.5	2.5	0.25	-2.25	2.25	0	0	-0.5	0.5	-0.5	0.5	1	0	0
3	M	42	-1.125	1.125	0.13	-0.5	0.5	0	0	-1.25	1.25	-0.25	0.25	0.221849	-0.08	-0.0791812
3	M	42	-1.25	1.25	0	-0.75	0.75	0	0	-1	1	0	0	0.39794	-0.08	-0.0791812
3	H	34	-2.75	2.75	0.25	-2.5	2.5	0	0	-0.5	0.5	-0.5	0.5	1	0.05	-0.0791812
3	H	34	-1.5	1.5	0	-1.25	1.25	0	0	-0.5	0.5	0	0	0.522879	0	-0.0791812
3	M	35	-3.25	3.25	0	-3	3	0	0	-0.5	0.5	0	0	1	-0.08	-0.0791812
3	M	35	-3.5	3.5	0	-3.5	3.5	0	0	0	0	0	0	1	0	-0.0791812
3	M	29	-2.5	2.5	0	-2.5	2.5	0	0	0	0	0	0	1	-0.08	-0.0791812
3	M	29	-2.5	2.5	0	-2.25	2.25	0	0	-0.5	0.5	0	0	1	0	-0.0791812
3	M	35	-2.5	2.5	0	-2.25	2.25	0	0	-0.5	0.5	0	0	1.30103	-0.08	0
3	M	35	-2.625	2.625	0	-2.25	2.25	0	0	-0.75	0.75	0	0	1	-0.08	0
3	M	23	-3.625	3.625	0.25	-3.5	3.5	0	0	-0.25	0.25	-0.5	0.5	1.30103	0	0
3	M	23	-4.125	4.125	0	-3.75	3.75	0	0	-0.75	0.75	0	0	1.30103	0	0
3	M	32	-3.75	3.75	0.13	-3.25	3.25	0	0	-1	1	-0.25	0.25	1.30103	-0.08	0
3	M	32	-3	3	0.25	-2.25	2.25	0	0	-1.5	1.5	-0.5	0.5	1.30103	0	0
3	H	43	-1.875	1.875	0.13	-1.75	1.75	0	0	-0.25	0.25	-0.25	0.25	1	-0.08	-0.0791812
3	H	43	-2.125	2.125	0	-2	2	0	0	-0.25	0.25	0	0	1	0	-0.0791812
3	M	37	-2.625	2.625	0	-2.5	2.5	0	0	-0.25	0.25	0	0	1	0	0
3	M	37	-2.125	2.125	0.25	-2	2	0.25	0.25	-0.25	0.25	0	0	1	0	0
3	H	42	-1.875	1.875	0	-1.75	1.75	0.25	0.25	-0.25	0.25	-0.5	0.5	0.69897	0	0
3	H	42	-2.25	2.25	0.13	-1.75	1.75	0	0	-1	1	-0.25	0.25	0.823909	0	0
3	M	22	-3.5	3.5	0.25	-3.25	3.25	0.25	0.25	-0.5	0.5	0	0	1.30103	-0.08	-0.0791812
3	M	22	-3.75	3.75	0.13	-3.5	3.5	0	0	-0.5	0.5	-0.25	0.25	1.30103	0	-0.0791812
3	M	21	-4.125	4.125	0.25	-3.5	3.5	0	0	-1.25	1.25	-0.5	0.5	1.30103	-0.08	0
3	M	21	-5.125	5.125	0	-4.75	4.75	0	0	-0.75	0.75	0	0	1.30103	-0.08	0
3	M	37	-1.25	1.25	0	-0.75	0.75	0	0	-1	1	0	0	0.522879	-0.08	-0.0791812
3	M	37	-2	2	0	-1.75	1.75	0	0	-0.5	0.5	0	0	1	-0.08	-0.0791812
3	H	37	-0.75	0.75	0.13	-0.5	0.5	0	0	-0.5	0.5	-0.25	0.25	0.30103	-0.08	-0.0791812
3	H	37	-1.5	1.5	0.5	-1.25	1.25	0.5	0.5	-0.5	0.5	0	0	0.69897	0	-0.0791812
3	M	33	-0.625	0.625	0.25	-0.5	0.5	0	0	-0.25	0.25	-0.5	0.5	0.221849	0	0
3	M	33	-0.5	0.5	0.25	-0.5	0.5	0	0	0	0	-0.5	0.5	0	0	0
3	H	27	-2.25	2.25	0.25	-1.5	1.5	0	0	-1.5	1.5	-0.5	0.5	1	0	-0.0791812
3	H	27	-2.125	2.125	0.25	-1.5	1.5	0	0	-1.25	1.25	-0.5	0.5	1	0	-0.0791812
3	H	22	-3.125	3.125	0	-2.75	2.75	0	0	-0.75	0.75	0	0	1.30103	-0.08	0
3	H	22	-2.75	2.75	0	-2.25	2.25	0.25	0.25	-1	1	-0.5	0.5	1.30103	0	0
3	M	35	-1.75	1.75	0.25	-1.5	1.5	0	0	-0.5	0.5	-0.5	0.5	1	0	-0.0791812
3	M	35	-1.625	1.625	0.38	-1.5	1.5	-0.25	0.25	-0.25	0.25	-0.25	0.25	1	0.05	0
3	H	26	-1.625	1.625	0	-1.5	1.5	0	0	-0.25	0.25	0	0	0.69897	-0.08	0
3	H	26	-1.75	1.75	0.25	-1.5	1.5	0	0	-0.5	0.5	-0.5	0.5	0.69897	-0.08	0
3	H	34	-3.25	3.25	0.25	-2	2	0	0	-2.5	2.5	-0.5	0.5	1	0	0
3	H	34	-2.25	2.25	0.38	-0.5	0.5	0	0	-3.5	3.5	-0.75	0.75	0.522879	0.1	0.0457575
3	H	38	-2	2	0.13	-1.5	1.5	0	0	-1	1	-0.25	0.25	1	-0.08	-0.0791812
3	H	38	-1.625	1.625	0.13	-1.5	1.5	0	0	-0.25	0.25	-0.25	0.25	1	-0.08	-0.0791812
3	M	27	-3.75	3.75	0	-3.75	3.75	0	0	0	0	0	0	1.30103	-0.08	0
3	M	27	-3.5	3.5	0	-3.5	3.5	0	0	0	0	0	0	1.30103	-0.08	0
3	H	25	-3.125	3.125	0.38	-2.5	2.5	0.25	0.25	-1.25	1.25	-1.25	1.25	1.30103	0	-0.0791812
3	H	25	-2.625	2.625	0.25	-2.25	2.25	0	0	-0.75	0.75	-0.5	0.5	1	-0.08	-0.0791812
3	H	34	-2	2	0.13	-1.75	1.75	0	0	-0.5	0.5	-0.25	0.25	0.823909	0	-0.0791812
3	H	34	-2.125	2.125	0	-1.75	1.75	0	0	-0.75	0.75	0	0	0.823909	-0.08	-0.0791812
3	M	35	-1.875	1.875	0	-1.5	1.5	0	0	-0.75	0.75	0	0	0.69897	0	0
3	M	35	-2.5	2.5	0	-2.25	2.25	0	0	-0.5	0.5	0	0	0.69897	0	0
3	M	30	-2.5	2.5	0.25	-2.25	2.25	0	0	-0.5	0.5	-0.5	0.5	1	0	0
3	M	30	-1.875	1.875	0.25	-1.75	1.75	0	0	-0.25	0.25	-0.5	0.5	0.823909	0.05	0
3	H	32	-2.375	2.375	0	-2	2	0	0	-0.75	0.75	0	0	1.30103	-0.08	-0.0791812
3	H	32	-2.625	2.625	0.13	-2	2	0.5	0.5	-1.25	1.25	-0.75	0.75	1.30103	0.1	-0.0791812
3	M	29	-2.375	2.375	0.5	-1.75	1.75	-0.25	0.25	-1.25	1.25	-0.5	0.5	1	0.1	-0.0791812
3	M	29	-2.375	2.375	0.25	-2	2	0	0	-0.75	0.75	-0.5	0.5	1	0	-0.0791812
3	M	27	-1.25	1.25	0.5	-1.25	1.25	0.75	0.75	0	0	-0.5	0.5	0.39794	-0.08	0
3	M	27	-2.375	2.375	0	-2	2	0.25	0.25	-0.75	0.75	-0.5	0.5	0.522879	-0.08	-0.0791812
3	H	38	-1.5	1.5	0.25	-1.5	1.5	0	0	0	0	-0.5	0.5	0.30103	0	-0.0791812
3	H	38	-1.75	1.75	0	-1.75	1.75	0	0	0	0	0	0	0.30103	-0.08	-0.0791812
3	H	41	-2.25	2.25	0	-2	2	0	0	-0.5	0.5	0	0	1	-0.08	0
3	H	41	-1.25	1.25	0	-1	1	0	0	-0.5	0.5	0	0	0.69897	-0.08	-0.0791812
3	H	26	-1	1	0.13	-0.5	0.5	0	0	-1	1	-0.25	0.25	0.39794	-0.08	0
3	H	26	-1.75	1.75	0.25	-1	1	0	0	-1.5	1.5	-0.5	0.5	0.69897	-0.08	0
3	M	37	-2.875	2.875	0	-2.75	2.75	0.25	0.25	-0.25	0.25	-0.5	0.5	1	0	-0.0791812
3	M	37	-3.625	3.625	0.13	-3.5	3.5	0.25	0.25	-0.25	0.25	-0.75	0.75	1.30103	0	-0.0791812
3	H	29	-2.75	2.75	0.13	-2.25	2.25	0	0	-1	1	-0.25	0.25	1	-0.08	-0.0791812
3	H	29	-2	2	0	-1.75	1.75	0	0	-0.5	0.5	0	0	0.69897	-0.08	-0.0791812
3	M	28	-1.625	1.625	0.38	-1.5	1.5	0.5	0.5	-0.25	0.25	-0.25	0.25	0.69897	-0.08	-0.0791812
3	M	28	-1.5	1.5	0.13	-1.25	1.25	0.25	0.25	-0.5	0.5	-0.25	0.25	0.39794	-0.08	-0.0791812
3	H	30	-1.75	1.75	0.25	-1.5	1.5	0	0	-0.5	0.5	-0.5	0.5	0.69897	0	-0.0791812
3	H	30	-2	2	0.25	-1.5	1.5	0	0	-1	1	-0.5	0.5	0.69897	0	-0.0791812
3	M	43	-3.875	3.875	0	-3.25	3.25	0	0	-1.25	1.25	0	0	1.30103	-0.08	0
3	M	43	-4.5	4.5	0	-4	4	0	0	-1	1	0	0	1.30103	-0.08	0
3	H	38	-1.25	1.25	0	-1	1	0	0	-0.5	0.5	0	0	0.30103	-0.08	-0.0791812
3	H	38	-1.25	1.25	0	-1	1	0	0	-0.5	0.5	0	0	0.30103	-0.08	-0.0791812
3	M	32	-2.625	2.625	0.25	-2.25	2.25	0.25	0.25	-0.75	0.75	0	0	1	-0.08	0
3	M	32	-3.625	3.625	0	-3.25	3.25	0	0	-0.75	0.75	0	0	1.30103	0.05	0.09691
3	H	24	-3.375	3.375	0.13	-3	3	0	0	-0.75	0.75	-0.25	0.25	1	-0.08	-0.0791812
3	H	24	-2.75	2.75	0.38	-2.5	2.5	0	0	-0.5	0.5	-0.75	0.75	1.30103	0.1	-0.0791812
3	M	33	-1.25	1.25	0.13	-0.75	0.75	0	0	-1	1	-0.25	0.25	0.39794	-0.08	-0.0791812
3	M	33	-1.375	1.375	0.25	-1	1	0	0	-0.75	0.75	-0.5	0.5	0.39794	-0.08	-0.0791812
3	H	27	-2	2	0.25	-1.75	1.75	0.25	0.25	-0.5	0.5	0	0	1.30103	-0.08	0
3	H	27	-1.625	1.625	0.13	-1.5	1.5	0.25	0.25	-0.25	0.25	-0.25	0.25	1	-0.08	0
3	M	36	-5	5	0.5	-4.75	4.75	-0.5	0.5	-0.5	0.5	0	0	1.30103	0.1	0
3	M	36	-5.75	5.75	0	-5.5	5.5	0	0	-0.5	0.5	0	0	1.30103	-0.08	0
3	M	30	-3.375	3.375	0.13	-2.75	2.75	0	0	-1.25	1.25	-0.25	0.25	1	-0.08	0
3	M	30	-4	4	0.13	-3.5	3.5	0	0	-1	1	-0.25	0.25	1.30103	-0.08	0
3	H	31	-3	3	0	-2.75	2.75	0.25	0.25	-0.5	0.5	-0.5	0.5	1.30103	0	0
3	H	31	-3	3	0.13	-3	3	0	0	0	0	-0.25	0.25	1.30103	-0.08	0
3	H	34	-1.25	1.25	0	-0.5	0.5	0	0	-1.5	1.5	0	0	0.30103	-0.08	-0.0791812
3	H	34	-0.75	0.75	0	-0.5	0.5	0	0	-0.5	0.5	0	0	0.154902	-0.08	-0.0791812
3	H	34	-1.5	1.5	0.25	-1.25	1.25	0	0	-0.5	0.5	-0.5	0.5	1	0.1	0
3	H	34	-1.875	1.875	0.13	-1.75	1.75	0	0	-0.25	0.25	-0.25	0.25	1	0	0
3	H	27	-2.75	2.75	0.63	-2.5	2.5	-0.5	0.5	-0.5	0.5	-0.25	0.25	1	0.15	0
3	H	27	-3	3	0.13	-2.75	2.75	0.25	0.25	-0.5	0.5	-0.75	0.75	1.30103	0	0
3	H	35	-3.75	3.75	0.38	-3	3	0	0	-1.5	1.5	-0.75	0.75	1.30103	0.05	-0.0791812
3	H	35	-3.25	3.25	0.5	-2.5	2.5	-0.25	0.25	-1.5	1.5	-0.5	0.5	1.30103	0	-0.0791812
3	M	38	-3.125	3.125	0	-3	3	0	0	-0.25	0.25	0	0	1.30103	-0.08	0
3	M	38	-2.875	2.875	0.13	-2.75	2.75	0	0	-0.25	0.25	-0.25	0.25	1.30103	-0.08	0
3	M	24	-1.75	1.75	0.13	-1.75	1.75	0	0	0	0	-0.25	0.25	1	-0.08	-0.0791812
3	M	24	-2.25	2.25	0	-2	2	0	0	-0.5	0.5	0	0	1	-0.08	-0.0791812
3	H	28	-1.625	1.625	0	-1.5	1.5	0	0	-0.25	0.25	0	0	1	-0.08	-0.0791812
3	H	28	-1.5	1.5	0.13	-1.25	1.25	0	0	-0.5	0.5	-0.25	0.25	1	-0.08	-0.0791812
3	H	31	-2.375	2.375	0.25	-1.75	1.75	0.25	0.25	-1.25	1.25	0	0	1.30103	-0.08	-0.0791812
3	H	31	-3.375	3.375	0.13	-3	3	0.25	0.25	-0.75	0.75	-0.25	0.25	1.30103	-0.08	-0.0791812
3	M	36	-1	1	0	-0.75	0.75	0	0	-0.5	0.5	0	0	0.221849	0	0
3	M	36	-1.75	1.75	0	-1.5	1.5	0	0	-0.5	0.5	0	0	0.69897	0	-0.0791812
3	M	29	-3.125	3.125	0.13	-2.75	2.75	0.25	0.25	-0.75	0.75	-0.25	0.25	1	-0.08	0
3	M	29	-3.75	3.75	0.13	-3.25	3.25	0	0	-1	1	-0.25	0.25	1.30103	-0.08	-0.0791812
3	H	28	-2.625	2.625	0	-2.25	2.25	0	0	-0.75	0.75	0	0	1	-0.08	0
3	H	28	-2.75	2.75	0.25	-2.5	2.5	0	0	-0.5	0.5	-0.5	0.5	1	0.05	0
3	M	31	-3	3	0.25	-2.5	2.5	0	0	-1	1	-0.5	0.5	1.30103	-0.08	0
3	M	31	-3	3	0.13	-2.5	2.5	0.5	0.5	-1	1	-0.75	0.75	1.30103	0.05	0
3	M	27	-2.75	2.75	0	-2.75	2.75	0	0	0	0	0	0	1.30103	-0.08	-0.0791812
3	M	27	-3	3	0	-3	3	0	0	0	0	0	0	1.30103	-0.08	-0.0791812
3	H	30	-3	3	0.25	-2.75	2.75	0	0	-0.5	0.5	-0.5	0.5	1.30103	0	-0.0791812
3	H	30	-3	3	0	-3	3	0	0	0	0	0	0	1.30103	-0.08	-0.0791812
3	M	31	-2.5	2.5	0.25	-2	2	0	0	-1	1	-0.5	0.5	0.69897	0	0
3	M	31	-3.375	3.375	0	-2.75	2.75	0	0	-1.25	1.25	0	0	1	-0.08	0
3	H	25	-1.5	1.5	0	-1	1	0	0	-1	1	0	0	0.69897	-0.08	-0.0791812
3	H	24	-1.375	1.375	0	-0.75	0.75	0	0	-1.25	1.25	0	0	0.522879	-0.08	-0.0791812
3	M	34	-3.375	3.375	0.13	-3.25	3.25	0	0	-0.25	0.25	-0.25	0.25	0.823909	-0.08	-0.0791812
3	M	34	-3.25	3.25	0.25	-3	3	0	0	-0.5	0.5	-0.5	0.5	0.823909	0	-0.0791812
3	M	40	-2.25	2.25	0.13	-2	2	0	0	-0.5	0.5	-0.25	0.25	0.69897	-0.08	-0.0791812
3	M	40	-2.625	2.625	0.13	-2.25	2.25	0	0	-0.75	0.75	-0.25	0.25	1	0	-0.0791812
3	H	35	-2.625	2.625	0.25	-2.25	2.25	0	0	-0.75	0.75	-0.5	0.5	1	0	-0.0791812
3	H	35	-2.5	2.5	0.25	-2.25	2.25	0	0	-0.5	0.5	-0.5	0.5	1	0	-0.0791812
3	M	35	-3.5	3.5	0	-3.5	3.5	0	0	0	0	0	0	1.30103	-0.08	-0.0791812
3	M	35	-2.75	2.75	0.13	-2.5	2.5	0.25	0.25	-0.5	0.5	-0.25	0.25	1.30103	-0.08	-0.0791812
3	M	34	-2.125	2.125	0	-1.25	1.25	0	0	-1.75	1.75	0	0	1.30103	-0.08	0
3	M	34	-2	2	0	-1.5	1.5	0	0	-1	1	0	0	1.30103	-0.08	0
3	H	29	-2.875	2.875	0	-2.75	2.75	0	0	-0.25	0.25	0	0	1.30103	0	0
3	H	29	-2.5	2.5	0.25	-2.5	2.5	0	0	0	0	-0.5	0.5	1.30103	0	-0.0791812
3	H	34	-2.25	2.25	0	-2	2	0	0	-0.5	0.5	0	0	1	-0.08	-0.0791812
3	H	34	-2.625	2.625	0.25	-2.5	2.5	0	0	-0.25	0.25	-0.5	0.5	1.30103	0	-0.0791812
3	H	35	-2.375	2.375	0.25	-2	2	0.25	0.25	-0.75	0.75	0	0	1	-0.08	0
3	H	35	-2	2	0.25	-2	2	0.5	0.5	0	0	-0.5	0.5	1	-0.08	0
3	H	38	-1.5	1.5	0.13	-1.25	1.25	0	0	-0.5	0.5	-0.25	0.25	0.69897	-0.08	-0.0791812
3	H	38	-1.375	1.375	0.13	-1	1	0	0	-0.75	0.75	-0.25	0.25	0.69897	-0.08	-0.0791812
3	H	28	-2.25	2.25	0	-1.75	1.75	0	0	-1	1	0	0	1	0	0
3	H	28	-2.875	2.875	0	-2.75	2.75	0	0	-0.25	0.25	0	0	1.30103	-0.08	0
3	M	36	-3	3	0.25	-2.75	2.75	0	0	-0.5	0.5	-0.5	0.5	1	-0.08	-0.0791812
3	M	36	-3.25	3.25	0.38	-3	3	0.75	0.75	-0.5	0.5	-0.75	0.75	1	0	-0.0791812
3	H	25	-2.75	2.75	0	-2.75	2.75	0	0	0	0	0	0	1.30103	-0.08	0
3	H	25	-2.75	2.75	0.25	-2.5	2.5	0	0	-0.5	0.5	-0.5	0.5	1.30103	0.05	0
3	H	34	-2.25	2.25	0.25	-2.25	2.25	0.25	0.25	0	0	0	0	1	-0.08	-0.0791812
3	H	34	-2.75	2.75	0	-2.5	2.5	0.25	0.25	-0.5	0.5	-0.5	0.5	0.823909	0	-0.0791812
3	H	41	-1.25	1.25	0.25	-1	1	0	0	-0.5	0.5	-0.5	0.5	0.823909	0	-0.0791812
3	H	41	-2.125	2.125	0.13	-2	2	0	0	-0.25	0.25	-0.25	0.25	1	-0.08	-0.0791812
3	M	27	-1.625	1.625	0.25	-1	1	0	0	-1.25	1.25	-0.5	0.5	0.69897	-0.08	-0.0791812
3	M	27	-1.625	1.625	0.25	-1	1	0.5	0.5	-1.25	1.25	-0.5	0.5	0.69897	-0.08	-0.0791812
3	M	39	-2.25	2.25	0.25	-2	2	0	0	-0.5	0.5	-0.5	0.5	1	0	-0.0791812
3	M	39	-2	2	0	-2	2	0.25	0.25	0	0	-0.5	0.5	1	0	-0.0791812
3	H	27	-2.25	2.25	0.13	-2	2	0	0	-0.5	0.5	-0.25	0.25	1	0	-0.0791812
3	H	27	-2.25	2.25	0.13	-2	2	0	0	-0.5	0.5	-0.25	0.25	1	0	-0.0791812
3	H	29	-2	2	0.13	-1.5	1.5	0	0	-1	1	-0.25	0.25	0.69897	-0.08	-0.0791812
3	H	29	-2.25	2.25	0.13	-1.75	1.75	0	0	-1	1	-0.25	0.25	0.823909	-0.08	-0.0791812
3	M	41	-1.75	1.75	0.25	-1.5	1.5	0	0	-0.5	0.5	-0.5	0.5	0.823909	0	-0.0791812
3	M	41	-2	2	0.5	-1.75	1.75	0.75	0.75	-0.5	0.5	-0.5	0.5	0.823909	0.1	-0.0791812
4	M	37	-4.75	4.75	0.25	-4.5	4.5	0	0	-0.5	0.5	-0.5	0.5	1.30103	0	0
4	M	37	-3.625	3.625	0.25	-3.5	3.5	0	0	-0.25	0.25	-0.5	0.5	1.30103	0	0
4	M	27	-3.5	3.5	0.25	-3.25	3.25	0	0	-0.5	0.5	-0.5	0.5	1.30103	0	0
4	M	27	-3.25	3.25	0.25	-3	3	0	0	-0.5	0.5	-0.5	0.5	1.30103	0	0
4	M	38	-4.5	4.5	0.88	-4.25	4.25	1.25	1.25	-0.5	0.5	-0.75	0.75	1.30103	0.1	0
4	M	38	-3.625	3.625	0.5	-3	3	0.75	0.75	-1.25	1.25	-0.5	0.5	1.30103	0.05	0
4	H	37	-2.875	2.875	0.25	-2.75	2.75	0	0	-0.25	0.25	-0.5	0.5	1.30103	-0.08	-0.0791812
4	H	37	-2.75	2.75	0	-2.75	2.75	0.25	0.25	0	0	-0.5	0.5	1	0	-0.0791812
4	H	25	-2.875	2.875	0.25	-2.25	2.25	0	0	-1.25	1.25	-0.5	0.5	1	0.05	-0.0791812
4	H	25	-2.875	2.875	0.13	-2.5	2.5	0	0	-0.75	0.75	-0.25	0.25	1	0	-0.0791812
4	M	33	-2.625	2.625	0.25	-2	2	0	0	-1.25	1.25	-0.5	0.5	1	0	-0.0791812
4	M	33	-2.25	2.25	0.38	-2	2	0	0	-0.5	0.5	-0.75	0.75	1	0.05	-0.0791812
4	M	39	-1.5	1.5	0	-1.5	1.5	0.25	0.25	0	0	-0.5	0.5	1	0	-0.0791812
4	M	39	-3.25	3.25	0.13	-3.25	3.25	0.25	0.25	0	0	-0.25	0.25	1.30103	0	-0.0791812
4	M	27	-3.5	3.5	0.25	-3.25	3.25	0.5	0.5	-0.5	0.5	-0.5	0.5	1.30103	0.05	0.0457575
4	M	27	-4.5	4.5	0.25	-4.25	4.25	0	0	-0.5	0.5	-0.5	0.5	1.30103	0	0.0457575
4	H	38	-2.75	2.75	0	-2.5	2.5	0	0	-0.5	0.5	0	0	1	-0.08	-0.0791812
4	H	38	-2.75	2.75	0	-2.5	2.5	0	0	-0.5	0.5	0	0	1	-0.08	-0.0791812
4	M	28	-3.875	3.875	0	-3.75	3.75	0	0	-0.25	0.25	0	0	1.30103	0	-0.0791812
4	M	28	-3.125	3.125	0.13	-3	3	0	0	-0.25	0.25	-0.25	0.25	1.30103	0	-0.0791812
4	M	24	-2.375	2.375	0	-2	2	0	0	-0.75	0.75	0	0	1	-0.08	0
4	M	24	-1.75	1.75	0	-1.5	1.5	0	0	-0.5	0.5	0	0	0.39794	-0.08	0
4	H	38	-3	3	0.38	-2.25	2.25	0	0	-1.5	1.5	-0.75	0.75	1	0.1	-0.0791812
4	H	38	-2.875	2.875	0.38	-2.25	2.25	0	0	-1.25	1.25	-0.75	0.75	1	0.1	-0.0791812
4	M	28	-2.5	2.5	0.5	-2	2	0.75	0.75	-1	1	-0.5	0.5	1	0	-0.0791812
4	M	28	-2	2	0.25	-1.25	1.25	0.5	0.5	-1.5	1.5	-0.5	0.5	0.39794	0	-0.0791812
4	M	32	-2.125	2.125	0	-2	2	0.25	0.25	-0.25	0.25	-0.5	0.5	1	0.05	-0.0791812
4	M	32	-2.25	2.25	0	-2	2	0.25	0.25	-0.5	0.5	-0.5	0.5	1	0.05	-0.0791812
4	H	33	-2.625	2.625	0	-2.25	2.25	0.25	0.25	-0.75	0.75	-0.5	0.5	1	0.05	0.0457575
4	H	33	-3.375	3.375	0	-3.25	3.25	0.25	0.25	-0.25	0.25	-0.5	0.5	1.30103	0	0
4	H	26	-3.875	3.875	0.38	-3.75	3.75	0.75	0.75	-0.25	0.25	-0.75	0.75	1.30103	0	-0.0791812
4	H	26	-3.75	3.75	0.25	-3.75	3.75	0	0	0	0	-0.5	0.5	1.30103	-0.08	0
5	M	26	-9.375	9.375	0.13	-9.25	9.25	0	0	-0.25	0.25	-0.25	0.25	1.30103	-0.08	0.0457575
5	M	26	-8.625	8.625	0.25	-8.5	8.5	0	0	-0.25	0.25	-0.5	0.5	1.30103	0	0.0457575
5	M	43	-13.625	13.625	0.25	-13	13	0	0	-1.25	1.25	-0.5	0.5	1.30103	0.05	0.0457575
5	M	43	-5.75	5.75	0.75	-5.5	5.5	-0.5	0.5	-0.5	0.5	-0.5	0.5	1.30103	0.1	0.09691
5	M	28	-4.375	4.375	0	-4.25	4.25	0	0	-0.25	0.25	0	0	1.30103	-0.08	-0.0791812
5	M	28	-3.875	3.875	0	-3.75	3.75	0	0	-0.25	0.25	0	0	1.30103	-0.08	-0.0791812
5	M	37	-5.75	5.75	0.5	-5.75	5.75	-0.5	0.5	0	0	0	0	1.30103	0.1	0
5	M	37	-6	6	0.38	-6	6	-0.25	0.25	0	0	-0.25	0.25	1.30103	0.1	0
5	M	34	-18.875	18.875	0.88	-18.5	18.5	-0.5	0.5	-0.75	0.75	-0.75	0.75	1.30103	0.22	0.0457575
5	M	34	-15	15	0.75	-15	15	-0.5	0.5	0	0	-0.5	0.5	1.30103	0.15	0.0457575
5	M	39	-7.25	7.25	0.25	-7	7	0.5	0.5	-0.5	0.5	-0.5	0.5	1.30103	0	0
5	M	39	-7.375	7.375	0.13	-7	7	0.25	0.25	-0.75	0.75	-0.25	0.25	1.30103	-0.08	0
5	H	37	-3.5	3.5	0.38	-3.25	3.25	0	0	-0.5	0.5	-0.75	0.75	1.30103	0	-0.0791812
5	H	37	-3	3	0.13	-2.75	2.75	0	0	-0.5	0.5	-0.25	0.25	1.30103	-0.08	0
5	M	36	-10.875	10.875	0.25	-10.5	10.5	0	0	-0.75	0.75	-0.5	0.5	1.30103	0	0
5	M	36	-12	12	0.13	-11	11	0	0	-2	2	-0.25	0.25	1.30103	0	0
5	M	24	-5.875	5.875	0.25	-5.5	5.5	0	0	-0.75	0.75	-0.5	0.5	1.30103	-0.08	-0.0791812
5	M	24	-5.625	5.625	0	-5.5	5.5	0	0	-0.25	0.25	0	0	1.30103	-0.08	-0.0791812
5	H	31	-3.875	3.875	0.13	-3.25	3.25	0.25	0.25	-1.25	1.25	-0.75	0.75	1.30103	0.05	0
5	H	31	-4.25	4.25	0.13	-3.5	3.5	0.5	0.5	-1.5	1.5	-1.25	1.25	1.30103	0.1	0
5	H	26	-4.25	4.25	0	-4	4	0	0	-0.5	0.5	0	0	0.69897	-0.08	0
5	H	26	-5.625	5.625	0	-5.25	5.25	0	0	-0.75	0.75	0	0	1.30103	-0.08	0
5	M	32	-7.5	7.5	0	-6.75	6.75	0	0	-1.5	1.5	0	0	1.30103	0.05	0.09691
5	M	32	-8.75	8.75	0.25	-8.25	8.25	0	0	-1	1	-0.5	0.5	1.30103	0	0.09691
5	H	34	-9	9	0.25	-8.25	8.25	0	0	-1.5	1.5	-0.5	0.5	1.30103	0	-0.0791812
5	H	34	-9.125	9.125	0.13	-8.5	8.5	0.5	0.5	-1.25	1.25	-0.75	0.75	1.30103	0.1	-0.0791812
5	H	33	-7.75	7.75	0.25	-7.5	7.5	0	0	-0.5	0.5	-0.5	0.5	1.30103	-0.08	-0.0791812
5	H	33	-7.375	7.375	0	-7.25	7.25	0	0	-0.25	0.25	0	0	1.30103	-0.08	-0.0791812
5	M	29	-3.625	3.625	0.25	-3.25	3.25	0.5	0.5	-0.75	0.75	-0.5	0.5	1	-0.08	-0.0791812
5	M	29	-5	5	0.38	-4.25	4.25	0.5	0.5	-1.5	1.5	-0.25	0.25	1.30103	-0.08	0
5	M	34	-6.875	6.875	0.25	-6.5	6.5	0.5	0.5	-0.75	0.75	-0.5	0.5	1.30103	0	-0.0791812
5	M	34	-7.125	7.125	0.25	-6.75	6.75	0	0	-0.75	0.75	-0.5	0.5	1.30103	0	-0.0791812
5	H	34	-6.625	6.625	0	-6.5	6.5	0	0	-0.25	0.25	0	0	1.30103	-0.08	-0.0791812
5	H	34	-9.125	9.125	0	-9	9	0	0	-0.25	0.25	0	0	1.30103	-0.08	-0.0791812
5	M	34	-6.625	6.625	0.38	-6	6	0.75	0.75	-1.25	1.25	-0.75	0.75	1.30103	0.05	0
5	M	34	-8.25	8.25	0.5	-7.5	7.5	-0.5	0.5	-1.5	1.5	0	0	1.30103	0.1	0
5	M	29	-8.875	8.875	0	-8.5	8.5	0	0	-0.75	0.75	0	0	1.30103	0	0
5	M	29	-8.625	8.625	0	-8	8	0	0	-1.25	1.25	0	0	1.30103	0	0
5	M	28	-5.25	5.25	0.25	-5	5	0.25	0.25	-0.5	0.5	0	0	1.30103	0	-0.0791812
5	M	28	-5.25	5.25	0.25	-5	5	0.25	0.25	-0.5	0.5	0	0	1.30103	0	-0.0791812
5	H	35	-7.125	7.125	0.38	-6.75	6.75	0	0	-0.75	0.75	-0.75	0.75	1.30103	0.1	0
5	H	35	-7.875	7.875	0	-7.5	7.5	0.25	0.25	-0.75	0.75	-0.5	0.5	1.30103	0	0
5	H	26	-8.5	8.5	0.13	-8.25	8.25	0	0	-0.5	0.5	-0.25	0.25	1.30103	0	0
5	H	26	-8.625	8.625	0.38	-8.25	8.25	-0.25	0.25	-0.75	0.75	-0.25	0.25	1.30103	0.05	0
5	M	42	-6	6	0.13	-5.75	5.75	0	0	-0.5	0.5	-0.25	0.25	1.30103	-0.08	-0.0791812
5	M	42	-5.625	5.625	0.5	-5.5	5.5	-0.5	0.5	-0.25	0.25	0	0	1.30103	-0.08	-0.0791812
5	M	29	-4.25	4.25	0	-4	4	0.25	0.25	-0.5	0.5	-0.5	0.5	1.30103	0	-0.0791812
5	M	29	-3.875	3.875	0.25	-3.75	3.75	0	0	-0.25	0.25	-0.5	0.5	1.30103	0	-0.0791812
5	H	26	-5.5	5.5	0	-5.25	5.25	0	0	-0.5	0.5	0	0	1.30103	-0.08	-0.0791812
5	H	26	-5.375	5.375	0	-5.25	5.25	0	0	-0.25	0.25	0	0	1.30103	-0.08	-0.0791812
5	M	26	-7.5	7.5	0	-7	7	0.25	0.25	-1	1	-0.5	0.5	1.30103	0.05	0
5	M	26	-8.5	8.5	0.25	-7.5	7.5	0	0	-2	2	-0.5	0.5	1.30103	0	0
5	M	31	-5.5	5.5	0.25	-5.25	5.25	0	0	-0.5	0.5	-0.5	0.5	1.30103	0	0
5	M	31	-4	4	0	-3	3	0	0	-2	2	0	0	1.30103	-0.08	0
5	M	36	-9.75	9.75	0.25	-9.75	9.75	0	0	0	0	-0.5	0.5	1.30103	0	-0.0791812
5	M	36	-7.5	7.5	0	-7.5	7.5	0	0	0	0	0	0	1.30103	-0.08	-0.0791812
5	H	32	-3.75	3.75	0	-3.5	3.5	0	0	-0.5	0.5	0	0	1.30103	-0.08	0
5	H	32	-3.875	3.875	0.25	-3.25	3.25	0	0	-1.25	1.25	-0.5	0.5	1.30103	0.05	0
5	M	35	-7.625	7.625	0.13	-7	7	0	0	-1.25	1.25	-0.25	0.25	1.30103	0	0
5	M	35	-6.875	6.875	0.25	-5.5	5.5	0	0	-2.75	2.75	-0.5	0.5	1.30103	0.05	0.0457575
5	H	33	-8.75	8.75	0.13	-8.5	8.5	0.5	0.5	-0.5	0.5	-0.75	0.75	1.30103	0	0
5	H	33	-8.5	8.5	0.25	-8.5	8.5	0	0	0	0	-0.5	0.5	1.30103	0	0
5	M	30	-9.75	9.75	0	-9.25	9.25	0	0	-1	1	0	0	1.30103	0	0
5	M	30	-7.5	7.5	0	-7.5	7.5	0	0	0	0	0	0	1.30103	0	-0.0791812
5	M	30	-9.25	9.25	0	-9	9	0	0	-0.5	0.5	0	0	1.30103	-0.08	0.0457575
5	M	30	-9.5	9.5	0	-9.5	9.5	0	0	0	0	0	0	1.30103	-0.08	0.0457575
5	M	39	-8.375	8.375	0.5	-8	8	0.75	0.75	-0.75	0.75	-0.5	0.5	1.30103	-0.08	0
5	M	39	-11	11	0.5	-10	10	0.5	0.5	-2	2	0	0	1.30103	0.05	0.09691
5	M	34	-6.75	6.75	0	-6.5	6.5	0	0	-0.5	0.5	0	0	1.30103	-0.08	0
5	M	34	-5.375	5.375	0.13	-5	5	0.25	0.25	-0.75	0.75	-0.25	0.25	1.30103	-0.08	0
5	H	42	-7.75	7.75	0	-7.75	7.75	0	0	0	0	0	0	1.30103	-0.08	0
5	H	42	-8.25	8.25	0.13	-8	8	0	0	-0.5	0.5	-0.25	0.25	1.30103	-0.08	0
5	M	27	-10.25	10.25	0.38	-9.75	9.75	0	0	-1	1	-0.75	0.75	1.30103	0.1	0.154902
5	M	27	-10.5	10.5	0.13	-10	10	0.5	0.5	-1	1	-0.75	0.75	1.30103	0.05	0.09691
5	M	37	-9.625	9.625	0.13	-9.25	9.25	0.5	0.5	-0.75	0.75	-0.75	0.75	1.30103	0.1	0.0457575
5	M	37	-9.125	9.125	0.25	-9	9	0.5	0.5	-0.25	0.25	-0.5	0.5	1.30103	0	0
5	M	29	-8.25	8.25	0	-8	8	0	0	-0.5	0.5	0	0	1.30103	-0.08	-0.0791812
5	M	29	-8	8	0	-7.75	7.75	0	0	-0.5	0.5	0	0	1.30103	-0.08	-0.0791812
5	M	34	-7	7	0	-7	7	0	0	0	0	0	0	1.30103	-0.08	0
5	M	34	-7	7	0	-7	7	0	0	0	0	0	0	1.30103	-0.08	0
5	H	29	-9.75	9.75	0	-8.75	8.75	0.25	0.25	-2	2	-0.5	0.5	1.30103	0.05	0
5	H	29	-8.125	8.125	0	-7.75	7.75	0.25	0.25	-0.75	0.75	-0.5	0.5	1.30103	0.05	0.09691
5	M	33	-8.375	8.375	0.25	-8	8	0.25	0.25	-0.75	0.75	0	0	1.30103	0	0
5	M	33	-8.5	8.5	0.25	-8.25	8.25	0.25	0.25	-0.5	0.5	0	0	1.30103	-0.08	0
5	H	24	-8.375	8.375	0.25	-7.75	7.75	0	0	-1.25	1.25	-0.5	0.5	1.30103	0	-0.0791812
5	H	24	-7.75	7.75	0	-7.5	7.5	0	0	-0.5	0.5	0	0	1.30103	-0.08	-0.0791812
5	M	31	-8.625	8.625	0.38	-8	8	0.75	0.75	-1.25	1.25	-0.75	0.75	1.30103	0	0.09691
5	M	31	-8.75	8.75	0.13	-8	8	0.25	0.25	-1.5	1.5	-0.25	0.25	1.30103	0	0.0457575
5	H	41	-8.25	8.25	0.5	-8	8	-0.25	0.25	-0.5	0.5	-0.5	0.5	1.30103	0.05	0
5	H	41	-9.5	9.5	0.25	-7.25	7.25	0	0	-4.5	4.5	-0.5	0.5	1.30103	0.15	0.154902
5	M	41	-10	10	0	-9.25	9.25	0.25	0.25	-1.5	1.5	-0.5	0.5	1.30103	0	0
5	M	41	-10.5	10.5	0.13	-9.5	9.5	0.25	0.25	-2	2	-0.75	0.75	1.30103	0.05	0.0457575
5	H	43	-7.5	7.5	0	-6.5	6.5	0	0	-2	2	0	0	1.30103	0	0
5	H	43	-7.75	7.75	0.5	-7	7	-0.25	0.25	-1.5	1.5	-0.5	0.5	1.30103	0.1	0
5	H	30	-9.5	9.5	0.5	-8.5	8.5	0.75	0.75	-2	2	-0.5	0.5	1.30103	-0.08	0
5	H	30	-8.25	8.25	0.25	-7.5	7.5	0	0	-1.5	1.5	-0.5	0.5	1.30103	-0.08	0
5	M	39	-6	6	0	-5.25	5.25	0.25	0.25	-1.5	1.5	-0.5	0.5	1.30103	0.05	0
5	M	39	-4.75	4.75	0	-3.75	3.75	0.25	0.25	-2	2	-0.5	0.5	1.30103	0	0
5	H	28	-4.75	4.75	0.63	-4	4	-0.5	0.5	-1.5	1.5	-0.25	0.25	1.30103	0.1	0
5	H	28	-6.125	6.125	0.5	-5	5	-0.25	0.25	-2.25	2.25	-0.5	0.5	1.30103	0.05	0
5	M	37	-4	4	0.5	-2.5	2.5	0	0	-3	3	-1	1	1.30103	0.22	0.0457575
5	M	37	-4.125	4.125	0.5	-3	3	0	0	-2.25	2.25	-1	1	1.30103	0.1	0.0457575
5	M	26	-7.5	7.5	0.25	-6.75	6.75	0	0	-1.5	1.5	-0.5	0.5	1.30103	0	-0.0791812
5	M	26	-8.375	8.375	0.25	-7.5	7.5	0	0	-1.75	1.75	-0.5	0.5	1.30103	0	-0.0791812
5	M	34	-7.875	7.875	0.25	-7.25	7.25	0.25	0.25	-1.25	1.25	0	0	1.30103	0	0
5	M	34	-7.75	7.75	0	-7.75	7.75	0.25	0.25	0	0	-0.5	0.5	1.30103	-0.08	-0.0791812
5	M	26	-10.75	10.75	0.75	-10	10	-0.5	0.5	-1.5	1.5	-0.5	0.5	1.30103	0.15	0.0457575
5	M	26	-14.75	14.75	0.88	-14	14	-0.5	0.5	-1.5	1.5	-0.75	0.75	1.30103	0.1	0.154902
5	M	34	-8.25	8.25	0.5	-7.5	7.5	0.5	0.5	-1.5	1.5	0	0	1.30103	0	-0.0791812
5	M	34	-8.625	8.625	0.13	-7.75	7.75	0	0	-1.75	1.75	-0.25	0.25	1.30103	0	-0.0791812
5	H	35	-4.875	4.875	0.38	-3.25	3.25	-0.25	0.25	-3.25	3.25	-0.25	0.25	1.30103	0.1	-0.0791812
5	H	35	-5.75	5.75	0	-3.5	3.5	0	0	-4.5	4.5	0	0	1.30103	-0.08	-0.0791812
